# Supplementary material for: Comparative Computational Analysis of Spike Protein Structural Stability in SARS-CoV-2 Omicron Subvariants
Source: Int J Mol Sci. 2023 Nov 8;24(22):16069. doi: 10.3390/ijms242216069 (PMC10671153; doi:10.3390/ijms242216069)
Supplement: Supplementary file 1 [file ijms-24-16069-s001.zip]

Archive with 1 entries (1 files):
- ijms-2672082-supplementary.pdf
